# Supplementary material for: Evaluating the impact of agricultural abandonment on flood mitigation functions
Source: Sci Rep. 2025 Jun 12;15:19997. doi: 10.1038/s41598-025-04419-0 (PMC12162816; doi:10.1038/s41598-025-04419-0)
Supplement: Supplementary file 1 — Supplementary Information. [file 41598_2025_4419_MOESM1_ESM.xls]

## Sheet: App1
	Appendix Table 1. Number of floods in each municipality from statistical data.
	The records including the municipalities which merged from 2006 to 2017.
	municipality name	Number of floods
	Utsunomiyashi	9
	Takasakishi	9
	Otashi	9
	Numatashi	9
	Nikkoshi	9
	Nasukarasuyamashi	9
	Minakamicho	9
	Maebashishi	9
	Kiryushi	9
	Kanumashi	9
	Fujiokashi	9
	Annakashi	9
	Tsumagoimura	8
	Sanoshi	8
	Iwatsukiku	8
	Katashinamura	8
	Kanramachi	8
	Isesakishi	8
	Chichibushi	8
	Asakashi	8
	Tochigishi	7
	Satteshi	7
	Sakurashi	7
	Nasushiobarashi	7
	Nakanojyomachi	7
	Nakagawamachi	7
	Kusatsumachi	7
	Motegimachi	7
	Mokashi	7
	Midorishi	7
	Kawaguchishi	7
	Higashimatsuyamashi	7
	Hanyushi	7
	Ashikagashi	7
	Ageoshi	7
	Yaitashi	6
	Tomiokashi	6
	Tatebayashishi	6
	Shioyamachi	6
	Shimonitamachi	6
	Shibukawashi	6
	Oyamashi	6
	Ogosemachi	6
	Nasumachi	6
	Todashi	6
	Takayamamura	6
	Niizashi	6
	Naganoharamachi	6
	Minamimakimura	6
	Mibumachi	6
	Kumagayashi	6
	Kazoshi	6
	Kaminokawamachi	6
	Higashiagatsumamachi	6
	Hannoushi	6
	Gyodashi	6
	Yoshikawashi	5
	Tokigawamachi	5
	Takanezawamachi	5
	Sokashi	5
	Sayamashi	5
	Sakadoshi	5
	Otawarashi	5
	Okegawashi	5
	Oganomachi	5
	Urawaku	5
	Minumaku	5
	Sakuraku	5
	Tokorozawashi	5
	Uenomura	5
	Kannamachi	5
	Nishiku	5
	Oomiyaku	5
	Chuouku	5
	Minamiku	5
	Kitaku	5
	Warabishi	5
	Mashikomachi	5
	Kukishi	5
	Koshigayashi	5
	Kawagoeshi	5
	Kawabamura	5
	Kasukabeshi	5
	Irumashi	5
	Ichikaimachi	5
	Hagamachi	5
	Fukayashi	5
	Yoshimimachi	4
	Yashioshi	4
	Wakoshi	4
	Sugitomachi	4
	Shimotsukeshi	4
	Shikishi	4
	Misatoshi	4
	Misatomachi	4
	Matsubushimachi	4
	Kitamotoshi	4
	Itakuramachi	4
	Inamachi	4
	Hasudashi	4
	Fujimishi	4
	Fujiminoshi	4
	Yoshiokamachi	3
	Yoriimachi	3
	Yokozemachi	3
	Tamamuramachi	3
	Ogawamachi	3
	Nogimachi	3
	Ouramachi	3
	Ranzancho	3
	Midoriku	3
	Moroyamamachi	3
	Miyashiromachi	3
	Konosushi	3
	Hidakashi	3
	Hatoyamamachi	3
	Tsurugashimashi	2
	Shintomura	2
	Ooizumimachi	2
	Nagatoromachi	2
	Minanomachi	2
	Namekawamachi	2
	Miyoshimachi	2
	Chiyodamachi	2
	Meiwacho	2
	Kamikawamachi	2
	Honjoshi	2
	Showamura	1
	Kamisatomachi	1
	Higashichichibumura	1
	Shiraokashi	1
	Kawajimamachi	1
	Yoshiimachi	Merged
	Washimiyamachi	Merged
	Syobumachi	Merged
	Shiraokamachi	Merged
	Ootonemachi	Merged
	Nishikatamachi	Merged
	Ninomiyacho	Merged
	Iwafunemachi	Merged
	Fujiokamachi	Merged
